# Supplementary material for: An In Situ Oxidative Polymerization Method to Synthesize Mesoporous Polypyrrole/MnO2 Composites for Supercapacitors
Source: Molecules. 2024 Dec 26;30(1):45. doi: 10.3390/molecules30010045 (PMC11720845; doi:10.3390/molecules30010045)
Supplement: Supplementary file 1 [file molecules-30-00045-s001.zip]

Archive with 1 entries (1 files):
- molecules-3380888-supplementary.pdf
